# Supplementary material for: Interleukin 6 and interferon gamma haplotypes are related to cytokine serum levels in dogs in an endemic Leishmania infantum region
Source: Infect Dis Poverty. 2023 Feb 10;12:9. doi: 10.1186/s40249-023-01058-3 (PMC9911338; doi:10.1186/s40249-023-01058-3)
Supplement: Supplementary file 1 — Additional file 1: Table S1. Analysed poslymorphism in the cytokines genes, including the identification number (rsID), chromosmes (Chr) and genomic position (Pos), according to CanFam3.1 assembly. Table S2. Cytokines haplotype-serum interactions. Total haplotype frequencies s are shown along with breed specific values. Coefficients summarized the estimated magnitude of individual haplotype effects. Coefficients values for base haplotypes correspond to the Intercept or constant value in the model. [file 40249_2023_1058_MOESM1_ESM.xlsx]

## Sheet: Hoja1
Table S1. Analysed poslymorphism in the cytokines genes, including the identification number (rsID), chromosmes (Chr) and genomic position (Pos), according to CanFam3.1 assembly.
Gen	rsID	Chr	Pos
IL2	rs8658334	19	17743093
	rs22707631	19	17756202
	rs22675618	19	17779128
IL6	rs8888481	14	36462933
	rs22301556	14	36469959
	rs22303007	14	36481474
	rs22370192	14	36491186
	rs22370759	14	36499457
IL8	rs24736357	13	62412860
	rs24765299	13	62417750
	rs24765413	13	62429378
	rs24765415	13	62429544
	rs22235413	13	62433298
	rs24747529	13	62433761
	rs24747548	13	62442248
	rs24747605	13	62452026
IL18BP	rs22944236	21	26062341
	rs22993569	21	26064443
	rs8956135	21	26073121
	rs22944249	21	26073655
	rs22970275	21	26081222
	rs22944317	21	26092320
IFNG	rs22078594	10	10408724
IFN-γ	rs22078627	10	10422798
IFN-γ	rs22093388	10	10430080
Table S2. Cytokines haplotype-serum interactions. Total haplotype frequencies s are shown along with breed specific values. Coefficients summarized the estimated magnitude of individual haplotype effects. Coefficients values for base haplotypes correspond to the Intercept or constant value in the model.
Cytokine serum level affected	Gen	Haplotype		Total Freq.	Boxer Freq.	Ibizan hound Freq.	Coef.	p-value
					N=24	n=24
IFN-γ	IL2	Base	ATC	68.1	72.9	64.6	0.48643	0.001
		1	ACC	11.8	2.1	20.8	0.07535	0.71
		2	ACT	20.1	25	14.6	-0.13286	0.463
	IL6	Base	CAAAG	45.3	85.4	6.3	0.22932	0.076
		1	CGAAG	35.6	2.1	68.8	0.29902	0.004
		2	TGAAG	11.7	4.2	18.8	0.04572	0.811
		Rare	-	7.3	8.3	6.3	-0.01614	0.945
	IL8	Base	TGTGTGCA	26.8	8.3	45.8	0.41406	0.027
		1	CATGCACA	18	35.4	0	-0.123	0.415
		2	CATGTGCA	9.3	0	18.8	0.07334	0.698
		3	TATGTATG	14.6	29.2	0	-0.11336	0.482
		4	TATGTGTA	10.4	0	20.8	0.58594	0.005
		5	TGGATGCA	13.5	27.1	0	-0.05161	0.752
		Rare	-	7.3	0	14.6	-0.0526	0.804
	IL18BP	Base	ACCATG	65	93.8	35.4	0.319	0.011
		1	ACTATG	11	0	22.9	0.2521	0.22
		2	AGCCCA	15.6	2.1	29.2	0.1289	0.397
		3	ACCATG	7.9	4.2	12.5	0.2256	0.323
	IFNG	Base	ATG	40	4.2	81.3	0.7275	< 0.001
		1	ACG	9.4	10.4	4.2	-0.29561	0.166
		2	GCA	38.3	70.8	6.3	-0.24964	0.027
		3	GTG	8.3	12.5	0	-0.1785	0.478
		Rare	-	3.9	2.1	8.3	-0.03299	0.928
					n=23	n=24
IL-2	IL2	Base	ATC	68.5	73.9	64.6	566304	< 0.001
		1	ACC	11.9	2.2	20.8	-42872	0.626
		2	ACT	19.5	23.9	14.6	-2851	0.716
	IL6	Base	CAAAG	45.2	87	6.3	44131	< 0.001
		1	CGAAG	36.5	2.2	68.7	10085	0.027
		2	TGAAG	11.9	4.3	18.7	15302	0.083
		Rare	-	6.3	6.5	6.3	-5.05	0.639
	IL8	Base	TGTGTGCA	27.4	8.7	45.8	585271	< 0.001
		1	CATGCACA	15.6	32.6	0	-13053	0.199
		2	CATGTGCA	9.8	0	18.7	25306	0.015
		3	TATGTATG	14.9	30.4	0	-0.6986	0.489
		4	TATGTGTA	10.6	0	20.8	-0.2732	0.786
		5	TGGATGCA	13.8	28.3	0	13796	0.175
		Rare	-	7.4	0	14.6	-17512	0.851
	IL18BP	Base	ACCATG	64.9	95.6	35.4	47387	< 0.001
		1	ACTATG	11.7	0	22.9	8169	0.314
		2	AGCCCA	16	2.2	29.2	8.82	0.179
		3	GGCCCA	7.4	2.2	12.5	15972	0.085
	IFNG	Base	ATG	40.5	4.3	81.2	620782	< 0.001
		1	ACG	7.9	6.5	4.2	106518	0.269
		2	GCA	39.1	73.9	6.2	-158204	< 0.001
		3	GTG	8.9	13	0	163633	0.07
		Rare	-	3.5	2.2	8.3	-47757	0.775
					n=24	n=24
IL-8	IL2	Base	ATC	67.4	72.9	64.6	1909318	< 0.001
		1	ACC	11.9	2.1	20.8	-41186	0.357
		2	ACT	20.7	25	14.6	374518	0.341
	IL6	Base	CAAAG	46.3	85.4	6.2	1981324	< 0.001
		1	CGAAG	35.2	2.1	68.7	-105283	0.685
		2	TGAAG	11.1	4.2	18.7	188466	0.743
		Rare	-	7.4	8.3	6.3	118287	0.836
	IL8	Base	TGTGTGCA	26.1	8.3	45.8	1646125	< 0.001
		1	CATGCACA	18.1	35.4	0	1010749	0.003
		2	CATGTGCA	10.1	0	18.8	721314	0.066
		3	TATGTATG	14.9	29.2	0	-369096	0.288
		4	TATGTGTA	9.6	0	20.8	-540668	0.216
		5	TGGATGCA	13.8	16.7	0	315733	0.369
		Rare	-	7.4	0	14.7	-430805	0.342
	IL18BP	Base	ACCATG	66	93.8	35.4	2363159	< 0.001
		1	ACTATG	11.7	0	22.9	-1187261	0.004
		2	AGCCCA	16	2.1	6.3	-413528	0.197
		3	GGCCCA	6.4	4.2	8.3	103673	0.85
	IFNG	Base	ATG	39.1	4.2	81.3	1472324	< 0.001
		1	ACG	9.9	10.4	4.2	1012377	0.058
		2	GCA	38.3	70.8	6.3	267075	0.294
		3	GTG	8.2	12.5	0	580776	0.38
		Rare	-	4.5	2.1	8.3	30664	0.695
					N=16	N=22
IL-18	IL2	Base	ATC	66.2	68.8	65.9	3186609	< 0.001
		1	ACC	12.1	0	20.5	412899	0.682
		2	ACT	21.6	31.3	13.6	-472804	0.597
	IL6	Base	CAAAG	42.3	96.9	4.5	92239	0.075
		1	CGAAG	43.1	3.1	70.5	176056	< 0.001
		2	TGAAG	10.7	0	18.2	267063	0.002
		Rare	-	3.9	0	6.8	90988	< 0.001
	IL8	Base	TGTGTGCA	27.5	6.3	43.2	39476719	< 0.001
		1	CATGCACA	11.8	28.1	2.3	-14678229	0.014
		2	CATGTGCA	11.9	0	18.2	1712475	0.002
		3	TATGTATG	15.8	37.5	0	-16684389	0.002
		4	TATGTGTA	13.2	0	22.7	-318615	0.949
		5	TGGATGCA	11.8	28.1	0	-1737393	0.006
		Rare	-	7.9	0	13.6	1306689	0.826
	IL18BP	Base	ACCATG	61.8	96.9	36.4	135184	0.013
		1	ACTATG	13.1	0	22.7	232816	0.003
		2	AGCCCA	17.1	3.1	27.3	218173	0.002
		3	ACCATG	7.9	0	13.6	235201	< 0.001
	IFNG	Base	ATG	48.5	6.3	81.8	4200927	< 0.001
		1	GCA	35.1	78.1	4.5	-1836948	< 0.001
		Rare	-	16.3	15.6	18.2	677453	0.931
